# Supplementary material for: The Underestimated Prevalence of Neglected Chronic Pelvic Pain in Women, a Nationwide Cross-Sectional Study in France
Source: J Clin Med. 2021 Jun 3;10(11):2481. doi: 10.3390/jcm10112481 (PMC8199870; doi:10.3390/jcm10112481)
Supplement: Supplementary file 1 [file jcm-10-02481-s001.zip]

Archive with 1 entries (1 files):
- jcm-1207833-supplementary.pdf
